# Supplementary material for: Antagonism of regulatory ISGs enhances the anti-melanoma efficacy of STING agonists
Source: Front Immunol. 2024 Jan 18;15:1334769. doi: 10.3389/fimmu.2024.1334769 (PMC10835797; doi:10.3389/fimmu.2024.1334769)
Supplement: Supplementary file 2 [file Table_1.xlsx]

## Sheet: S1
Antibody	Clone	Vendor	Dilution used
CD45 BUV737	30-F11	BD 748371	1:200
CD4 BV605	RM4-5	Biolegend 100548	1:200
CD8 APC-eFluor780	53-6.7	Invitrogen 47-0081-80	1:200
NK1.1 (clone PK136) PE-eF610	PK136	Biolegend 108705	1:20
CD62L BUV395	MEL-14	BD 740218	1:200
CD44 PerCP-Cy5.5	IM7	Invitrogen 45-0441-82	1:1000
PD-1 (RMPI-30?) FITC	RMP1-30	Biolegend 109115	1:200
CD69 BV421	H1.2F3	Biolegend 104528	1:100
FoxP3 APC	FJK-16s	Invitrogen 17-5773-82	1:100
T-bet PE	4B10	Invitrogen 12-5825-82	1:40
Granzyme B PE-Cy7	NGZB	Invitrogen 25-8898-82	1:100
CD11c PE	N418	Biolegend 117308	1:250
CD11b BV421	M1/70	Biolegend 101235	1:40
F4/80 BUV295	T45-2342	BD 565614	1:100
Ly6C (HK1.4) PE-Dazzle	HK1.4	Biolegend 128044	1:500
Ly6G (1A8) FITC	1A8	Biolegend 127606	1:300
MHC-II (I-Ab) APC-Fire750	AF6-120.1	Biolegend 116424	1:160
CD206 BV605	C068C2	Biolegend 141721	1:200
CD68 PE-Cy7	FA-11	Biolegend 137016	1:1000
PD-L1 APC	10F.9G2	Biolegend 124312	1:100
CD68 AF647	KP1	Santa Cruz sx-20060 AF647	1:100
CD206 AF594	D-1	Santa Cruz sc-376108 AF594	1:100

## Sheet: S2
Rank order of DEGs - B16 vs BPR (genes with significant changes)
B16		BPR
Gene	log2FoldChange	Gene	log2FoldChange
Cd69	6.00569	Rsad2	3.78541
Ifit3	5.43434	Ifnb1	3.3576
Cmpk2	5.3673	Serpinb2	3.22566
Gbp5	5.29453	Oasl1	3.04386
Cxcl10	5.07606	Il6	2.98222
Rsad2	5.04633	Nos2	2.84467
Oasl1	4.95045	Ifit2	2.83769
Ccl5	4.85671	Cmpk2	2.73652
Cxcl9	4.82376	Cxcl11	2.66807
Ifnb1	4.77311	Cd69	2.45527
Isg15	4.64319	S100a8	2.4057
Usp18	4.53733	Ccl4	2.30654
Ifit2	4.49464	Tnfsf15	2.29852
Ccl4	4.45966	Il1rn	2.27675
Ifit1	4.4486	Il1a	2.14105
Ccrl2	4.3431	Usp18	2.12448
Ifi44	4.20438	Cxcl10	2.01923
Il6	4.17519	Isg20	2.00144
Ccl3	3.98391	Tnfsf10	1.97543
Gzmb	3.97265	Ifit3	1.94883
Cxcl11	3.94835	Cxcl3	1.93328
Ifih1	3.91553	Ccl19	1.88669
Socs1	3.90912	Gzmb	1.87231
Cd40	3.79931	Mx2	1.8643
Ccl2	3.69318	Ifit1	1.8429
Slamf7	3.43478	Fpr2	1.80639
Il1rn	3.37327	Slamf1	1.79031
Cd274	3.3496	Chil3	1.78852
Il1a	3.32136	Ccl5	1.67008
Tnfsf10	3.29491	Csf2	1.6457
Ccl7	3.26095	Cd40	1.63558
Tnfaip3	3.24775	Cd38	1.63371
Ddx58	3.1616	Cd274	1.62694
Irf7	3.15049	Cxcl5	1.61929
Csf2	3.13374	Tlr3	1.61564
Irf1	3.07202	Ifih1	1.56973
S100a8	3.04189	Isg15	1.56026
Ptgs2	3.0339	Sell	1.55722
Gzma	3.02041	Gbp5	1.53654
Fpr2	2.96325	Ccrl2	1.47482
Il1b	2.96038	Ddx60	1.47404
Slamf1	2.93623	Ccl3	1.47239
Cxcl1	2.91157	Il15ra	1.45985
Zbp1	2.904	Oas3	1.42795
Xaf1	2.86509	Lcn2	1.37582
Tnf	2.79271	Herc6	1.35111
Irgm2	2.78467	Il27	1.27831
Stat2	2.77061	Slamf7	1.26445
Il15ra	2.70258	Il15	1.22821
Isg20	2.69803	Il12rb2	1.2258
Fcgr4	2.68826	Ccl7	1.20681
Oas2	2.68763	Cd86	1.18312
Tap1	2.6696	Gzma	1.15776
Tlr3	2.66745	Ifng	1.12461
Il2ra	2.63464	Fas	1.10265
Ddx60	2.61441	Tlr9	1.10215
Serpinb2	2.60823	Arg2	1.08922
Sell	2.60326	Ido1	1.07744
Il1rl1	2.55695	Ccl2	1.02801
Mefv	2.55377	Pml	1.02633
Nlrp3	2.53881	Prf1	1.02458
Ccl12	2.52719	Thbs1	1.00357
Prf1	2.49943	Amica1	0.968552
Mx2	2.49173	Ddx58	0.950851
Irak2	2.42281	Abcg1	0.900008
Icam1	2.41618	Cdkn1a	0.896628
Il15	2.4131	Nlrc5	0.874772
Vcam1	2.38762	Icam1	0.86727
Herc6	2.38479	Cd200	0.857732
Il10ra	2.30502	Oas2	0.835974
Osm	2.28555	Ccr7	0.813031
Casp1	2.26008	Xaf1	0.790128
Cxcl3	2.25692	Socs1	0.746288
Irf8	2.21597	Ifi44	0.739117
Cxcl2	2.18701	Prdm1	0.733411
Cd200	2.17813	Klrk1	0.732901
Csf1	2.17774	Il18	0.725078
Lcn2	2.15927	Dll4	0.7105
Csf3r	2.15604	Il2ra	0.704755
Tnfrsf1b	2.12446	Tnfaip3	0.693735
Nfkbia	2.11738	Ccl12	0.691213
Fas	2.06089	Nod1	0.690286
Il2rb	2.03037	Vcam1	0.686345
Ccr7	2.01206	Irak2	0.684416
Tlr2	2.0116	Stat2	0.682944
Arg2	2.00871	Irf7	0.677692
Cd86	2.00847	Jak2	0.660116
Il27	1.96782	Plaur	0.659929
Stat1	1.96574	Ifi35	0.658017
Cybb	1.9463	Il12rb1	0.619956
Cxcl5	1.93915	Csf3r	0.612946
Cfb	1.93862	Cd1d1	0.609538
Il12rb2	1.92479	Fcgr1	0.598971
Sele	1.888	Irf5	0.59171
Lck	1.84895	Cfb	0.59094
Nos2	1.835	Ikzf1	0.589585
Ifi35	1.81049	Irf2	0.58052
Pml	1.79048	Hif1a	0.560394
Klrk1	1.74953	Il10ra	0.5551
Oas3	1.74299	Tlr7	0.552155
Cd80	1.74048	Creb5	0.541623
Hck	1.72375	Zbp1	0.541274
Fcgr1	1.71992	Cdh5	0.541019
Ebi3	1.70679	Myd88	0.528788
Socs3	1.6959	Ikbke	0.495604
Klra2	1.66854	Ptprc	0.494176
Cxcl16	1.62455	Tnfrsf1b	0.490347
Tlr9	1.62104	Tap2	0.464919
H2-T23	1.60385	Cebpb	0.459837
Thbd	1.58137	Map2k1	0.417446
Thbs1	1.57698	Casp1	0.417301
Psmb8	1.56645	Casp8	0.403644
Irf5	1.56482	Sbno2	0.396383
Ikzf1	1.55039	Stat3	0.384834
Egr1	1.54052	Lamp1	-0.340673
Ccl19	1.52597	Tgfb1	-0.346336
Myd88	1.51614	Itch	-0.35599
Nlrc5	1.47353	Lrp1	-0.363382
Ccl11	1.47097	Smad4	-0.369215
H2-M3	1.44828	Yy1	-0.380688
Psmb9	1.44699	Itgb1	-0.387179
Nod1	1.42909	Irak4	-0.408162
Jak2	1.4039	Creb1	-0.424186
Il2rg	1.40116	Nrp1	-0.428662
Tlr7	1.35995	Dusp6	-0.429766
Cebpb	1.35491	Jun	-0.429961
Ptprc	1.34933	Ltbr	-0.433999
Lif	1.3421	St6gal1	-0.434399
Tnfsf15	1.31275	Cd99	-0.435917
Irak3	1.30844	Map3k7	-0.437672
Plaur	1.30308	Pdgfc	-0.446145
Ccr5	1.25991	Dusp4	-0.446331
Adora2a	1.22176	Tnfsf12	-0.450031
Irf2	1.22171	Ikbkg	-0.451266
Ctsw	1.21868	Klra4	-0.461223
Nfkb2	1.21086	Mapk14	-0.468505
Il1r2	1.20376	Cd34	-0.474175
Tapbp	1.19867	Rps6	-0.475233
C3	1.19647	Egr1	-0.477949
Csf2rb	1.17186	Anxa1	-0.481201
Clec5a	1.16987	Atg10	-0.48328
Il13ra1	1.12518	Traf3	-0.486282
H2-D1	1.11221	Hspb2	-0.48775
Cd47	1.10618	Map3k5	-0.494115
H2-K1	1.09728	Atg7	-0.502666
Cd8a	1.08622	Mef2c	-0.525038
Ripk2	1.08277	Tfeb	-0.532098
Ccl21a	1.07835	Tnfrsf9	-0.536503
Cd180	1.07125	Ecsit	-0.538756
Tap2	1.06598	Cd81	-0.539441
Abcg1	1.06511	Cd97	-0.564891
Cxcr2	1.04644	Ifi27	-0.567451
Gata3	1.04027	Ifngr1	-0.568492
Prdm1	1.02756	Atg5	-0.570222
Csf3	1.02569	Gpr183	-0.571352
Cd38	0.998229	Tab1	-0.574609
Notch1	0.997915	Gusb	-0.579112
Selplg	0.990307	Cspg4	-0.581152
Abcb1a	0.986995	Bmi1	-0.595298
Xcl1	0.981125	Itga6	-0.601752
Ly86	0.980261	Irf3	-0.61536
Amica1	0.976937	Ccr8	-0.623306
Cd14	0.973397	Cd9	-0.627436
Twist1	0.958119	Mme	-0.654327
Il7r	0.930681	Mfge8	-0.65486
Tlr6	0.92034	Itgb4	-0.655927
Sh2b2	0.918917	Cd33	-0.676522
Il1rl2	0.898323	Pdgfrb	-0.67735
Itga5	0.897185	Muc1	-0.680825
Psmb10	0.886422	Itgae	-0.694689
Rrad	0.880875	Il1r1	-0.701667
Sbno2	0.880636	Klra6	-0.729532
Relb	0.858519	Cd1d2	-0.733399
Itga2	0.854209	Ptgdr2	-0.743026
Nfkb1	0.82719	Spp1	-0.747545
Tnfrsf14	0.806591	Smad3	-0.750067
Axl	0.796176	Col1a1	-0.750293
Cdh5	0.771669	Fadd	-0.75195
Rel	0.75735	Mrc1	-0.767799
Cd48	0.740949	Il12b	-0.768525
Ccr1	0.739805	C2	-0.777367
Pecam1	0.738846	Ccr2	-0.779628
Emr1	0.73838	Ms4a1	-0.780606
Cxcr4	0.734528	Masp1	-0.788123
Fcer1g	0.734461	Pin1	-0.793462
Nod2	0.715746	Cxcr3	-0.80655
Jun	0.698725	H2-Ob	-0.811809
Kdr	0.695072	Fap	-0.816391
Cd34	0.68321	Cd160	-0.832868
Il18	0.659674	Col3a1	-0.834151
C3ar1	0.654781	Il5	-0.84267
Lyn	0.629198	Egr2	-0.861224
Tmem173	0.598801	Fn1	-0.863106
Il17ra	0.508177	H60a	-0.869691
Lgals3	0.504895	Cd59b	-0.902704
Stat3	0.461467	Ccl1	-0.915358
Prkcd	0.411988	Cx3cr1	-0.944021
Akt3	0.386125	Flt3	-1.00551
Mapkapk2	-0.434173	Egr3	-1.23492
Traf6	-0.435941	Ccl17	-1.25246
Cd9	-0.458867	Cfh	-1.33079
Map2k4	-0.480871	Msln	-1.42752
Ikbkb	-0.499791	Mmp9	-1.58871
Ifitm2	-0.512436
Smad2	-0.585651
Psen1	-0.5999
Irak4	-0.601347
Tlr4	-0.610829
Vim	-0.619446
Alas1	-0.622807
Casp3	-0.626892
Cd28	-0.630811
Stat6	-0.648542
Csf1r	-0.650506
Atf1	-0.652367
Sdha	-0.655993
Itga4	-0.68925
Fyn	-0.69224
Ccr2	-0.700134
Ccnd3	-0.700603
Xbp1	-0.716471
Ifngr1	-0.717371
Ewsr1	-0.722897
Trp53	-0.723835
Crebbp	-0.723883
Il6st	-0.727775
F13a1	-0.729105
Psma2	-0.738177
Cdh1	-0.739226
Rora	-0.749348
Atg10	-0.754288
Trem2	-0.758388
Txnip	-0.761426
Ncam1	-0.76219
C8g	-0.766322
Stat5b	-0.77392
Ilf3	-0.7755
Sap130	-0.778457
G6pdx	-0.781201
Il6ra	-0.782783
Kit	-0.784063
Nrp1	-0.786772
Tfe3	-0.787686
Atg12	-0.788826
Chuk	-0.790754
Ifnar1	-0.795857
Polr2a	-0.796756
Tollip	-0.81891
Tyk2	-0.821444
Smad4	-0.82375
Igf2r	-0.831965
Pla2g6	-0.845997
Il11ra1	-0.847834
Tbp	-0.851249
Erbb2	-0.852827
Gpi1	-0.853883
Ikbkg	-0.857512
Ep300	-0.860928
Lamp1	-0.867524
Abcf1	-0.869288
Mfge8	-0.872264
Itga6	-0.874141
Nfatc3	-0.878014
Mapk1	-0.878064
Cklf	-0.882036
Sh2d1b1	-0.888913
Hspb2	-0.90798
Myc	-0.909169
Klra6	-0.9115
Mr1	-0.912253
Polr1b	-0.92722
Mapk8	-0.929132
Itch	-0.931192
Tal1	-0.933433
Yy1	-0.93574
Tnfrsf10b	-0.940531
Vhl	-0.946224
Msln	-0.948129
Ticam2	-0.95497
Cd63	-0.955448
Map3k1	-0.960056
Pin1	-0.960928
Cyfip2	-0.965803
Psmb7	-0.965992
Hprt	-0.968447
Ythdf2	-0.976939
Oaz1	-0.980375
Reps1	-0.982289
Irf4	-0.987225
Map3k7	-0.992117
Hmgb1	-0.994954
Cd81	-0.997558
Psmd7	-0.997996
Gtf3c1	-1.00079
Itgb1	-1.00867
Fez1	-1.01283
Apoe	-1.02165
Col4a1	-1.02821
Sigirr	-1.02923
Rpl19	-1.02979
Fadd	-1.03277
Raet1	-1.03681
Hdac3	-1.04117
Dusp6	-1.04623
Smn1	-1.0571
Dusp4	-1.06092
Edc3	-1.06721
Tmed1	-1.0698
Map3k5	-1.07048
Smad3	-1.07186
Eef1g	-1.07231
A2m	-1.07588
Nup107	-1.08288
Cdk1	-1.08762
Irf3	-1.10087
Cd97	-1.11877
Traf3	-1.12082
Mrc1	-1.12526
Itga1	-1.13219
Crp	-1.13704
Rorc	-1.14223
Maf	-1.14412
St6gal1	-1.14448
Mapk14	-1.14676
Atg5	-1.14695
Atg7	-1.15097
Creb1	-1.16209
Sf3a3	-1.16436
Il22ra1	-1.1699
Map2k2	-1.17227
Klra5	-1.1784
Ets1	-1.18104
Nubp1	-1.18515
Anp32b	-1.18582
C6	-1.19298
Cxcl15	-1.1933
Tgfbr1	-1.20029
Mavs	-1.2048
Eif2b4	-1.20554
Ppia	-1.22003
Pik3cg	-1.2235
Cd3eap	-1.23108
Mapk3	-1.23478
Atf2	-1.23777
Marco	-1.23796
Bax	-1.24164
Il16	-1.24269
Bmi1	-1.24469
C1qbp	-1.24797
Ecsit	-1.25006
Ceacam1	-1.27094
Mef2c	-1.27351
CD209e	-1.28064
Aicda	-1.29417
Irak1	-1.29903
Tfeb	-1.30267
Psen2	-1.30609
S100b	-1.32412
Ltbr	-1.35252
Bcl2	-1.36104
Gzmm	-1.36232
Klra21	-1.37538
Tab1	-1.37628
Ccl24	-1.38879
Mx1	-1.39459
Gusb	-1.39778
Cfh	-1.42217
Birc5	-1.42283
Ccl25	-1.43586
Igf1r	-1.4406
Tubb5	-1.44312
Mif	-1.47198
Tfrc	-1.55245
Pax5	-1.55828
Zfp13	-1.56483
Il17b	-1.58024
Rps6	-1.60349
Abl1	-1.69189
Cspg4	-1.80748
Ccr6	-1.96727
Cxcr3	-1.97512
Lyve1	-2.04019
Cd163	-2.20474
Tnfrsf13c	-2.26452

## Sheet: S3
Downregulated		Upregulated
Gene	log2FoldChange	Gene	log2FoldChange
Ar	-0.52829	Ccl21a	1.32438
Tgfb3	-0.451472	Il7r	0.929738
Tns1	-0.445487	Thbs1	0.879703
Tead2	-0.424876	Fasl	0.861199
Fgfr1	-0.423528	Cd8b1	0.841486
Pik3r2	-0.422463	Cd40	0.811639
Sh3pxd2a	-0.403611	Pdcd1	0.805992
Brca2	-0.371778	Slpi	0.804919
Nf1	-0.367706	Cd300a	0.791647
Pdgfra	-0.358106	Csf2rb	0.770877
Kat6b	-0.350872	Cd4	0.769387
Zeb1	-0.343093	Cxcl11	0.765535
Brca1	-0.322162	Itgb2	0.752017
Hjurp	-0.312843	Cxcr6	0.748402
Mki67	-0.309015	Cd3d	0.732172
Ash1l	-0.303509	Syk	0.708132
Kif23	-0.302168	Cxcr4	0.704305
Ncoa2	-0.297162	Ctla4	0.701959
Pard3	-0.292815	Pirb	0.699379
Wwtr1	-0.285695	Itgax	0.688634
Msh2	-0.271557	Gzmb	0.682704
Cav1	-0.264764	Cd86	0.679272
Dnmt1	-0.264582	Ccr1	0.661834
Dock1	-0.261731	Ifng	0.655715
Tpx2	-0.260487	Cd14	0.642033
Huwe1	-0.25713	Cd8a	0.639925
Jun	-0.251537	Ccl5	0.629728
Trrap	-0.248774	Gpnmb	0.629263
Abl1	-0.245284	Ptprc	0.622157
Apc	-0.229764	Ccr2	0.617933
Tjp1	-0.227853	Cd3g	0.615925
Kif20a	-0.226863	Ncf2	0.614075
Top2a	-0.220361	Entpd1	0.611325
Pbrm1	-0.217117	Il10ra	0.605616
Nuf2	-0.21337	Tyrobp	0.604124
Yap1	-0.208687	Hsd11b1	0.602804
Gabpa	-0.2023	Ccl2	0.596346
Ccnb2	-0.196975	Klrk1	0.590714
Smc3	-0.196003	Ms4a4a	0.587197
Pik3r1	-0.182582	Cd80	0.586218
Ncor1	-0.175328	Cybb	0.585748
Ctnnd1	-0.168418	Fcgr4	0.576495
Ctnnb1	-0.151361	Btk	0.575778
		H2-DMb1	0.573386
		Traf1	0.571861
		Nkg7	0.570253
		Gzma	0.564235
		Il2ra	0.561116
		Klrd1	0.560882
		Cd53	0.558917
		Nfam1	0.558655
		Cxcl9	0.549928
		Ccr5	0.546744
		Cmklr1	0.536866
		Havcr2	0.524905
		Pten	0.524512
		Lair1	0.522253
		Ctsw	0.514701
		Csf1r	0.513569
		Csf3r	0.512066
		Hck	0.512031
		Cd84	0.504965
		Itgam	0.504539
		Cxcl10	0.501573
		Cdkn1a	0.490229
		Cd68	0.486354
		Icam1	0.482297
		Tpd52	0.473122
		Il4ra	0.464231
		Lyn	0.460727
		Il21r	0.460011
		Il2rg	0.452394
		Tgm2	0.438253
		Sirpa	0.429353
		Fas	0.411974
		Pdgfb	0.40501
		Adora2b	0.402443
		H2-T23	0.395117
		Il15ra	0.372114
		Ptpn6	0.361149
		Irf1	0.357145
		Psmb10	0.339338
		Hif1a	0.324269
		Sting1	0.296685
		Mcl1	0.285314
		Tlr4	0.26465
		Cd47	0.237003
		Ifnar2	0.192177
